# Supplementary material for: Salivary IgG Antibody Response to SARS-CoV-2 as a Non-Invasive Assessment of Immune Response—Differences Between Vaccinated Children and Adults
Source: Biomedicines. 2026 Jan 3;14(1):102. doi: 10.3390/biomedicines14010102 (PMC12838187; doi:10.3390/biomedicines14010102)
Supplement: Supplementary file 1 [file biomedicines-14-00102-s001.zip]

Archive with 1 entries (1 files):
- biomedicines-4028189-supplementary.xlsx
