# Supplementary material for: Salivary IgG Antibody Response to SARS-CoV-2 as a Non-Invasive Assessment of Immune Response—Differences Between Vaccinated Children and Adults
Source: Biomedicines. 2026 Jan 3;14(1):102. doi: 10.3390/biomedicines14010102 (PMC12838187; doi:10.3390/biomedicines14010102)
Supplement: Supplementary file 1 [file biomedicines-14-00102-s001.zip › biomedicines-4028189-supplementary.xlsx]

## Sheet: Hoja1
ID	Blood (BAU/mL)	Saliva (BAU/mL)
1	149.951	1
2	17672.9	518.049
3	5088.67	1260.72
4	1761.12	130.346
5	4190.12	84.6718
6	2255.02	1
7	4271.13	161.745
8	3188.3	727.895
9	1965.11	1
10	1395.99	75.965
11	5225.07	120.224
12	575.553	1
13	2787.29	231.493
14	39734.3	746.507
15	12928.9	208.517
16	1090.59	49.901
17	3492.96	50.2309
18	1690.9	32.0851
19	1692.92	31.7552
20	575.757	293.032
21	218.575	117.618
22	5053.77	653.214
23	5144.38	126.371
24	10758.8	376.91
25	3675.64	146.401
26	1757.26	1
27	1800	1
28	3247.82	31.1318
29	875.124	1
30	7685.51	1667.93
31	9131.57	813.675
32	3060.87	511.795
33	388.073	5.24233
34	968.02	1
35	1803.45	1061.12
36	1794.66	105.718
37	1794.66	218.907
38	1661.58	90.1518
39	7192.11	429.249
40	10069	181.185
41	9843.13	79.1172
42	9843.13	70.5005
43	5394.29	35.0544
44	7350.28	132.666
45	27605.4	1089.31
46	672.663	13.9393
47	8334.88	329.84
48	5824.76	247.686
49	7350.71	223.688
50	15411.2	232.293
51	2144.92	1
52	5389.07	842.841
53	2082.79	224.638
54	12569.6	1463.63
55	5274.15	266.596
56	32557.8	194.454
57	1325.06	57.1594
58	4904.05	280.093
59	15364.6	407.869
60	886.772	1
61	1601.87	1
62	14562.4	1120.79
63	4492.09	203.258
64	426.197	24.6121
65	8159.02	2115.23
66	1765.18	156.053
67	7208.84	1005.03
68	1802.76	80.9146
69	5532.83	186.461
70	1384.93	59.2972
71	10849.8	224.145
72	6653.75	114.566
73	19543	271.425
74	12989.1	328.687
75	2219.12	1
76	2219.12	17.3134
77	9307.16	112.851
78	90.6319	1
79	13004.3	153.71
80	3961.17	39.356
81	15380.1	2999.58
82	614.849	149.27
83	1658.28	95.779
84	23229.3	423.671
85	505.084	28.9847
86	5664.33	282.731
87	1442.1	159.699
88	3890.06	151.127
89	1520	67.8816
90	24336.8	331.592
91	24336.8	147.323
92	3988.02	86.0808
93	17019.8	762.98
94	3527.91	222.983
95	3307	138.212
96	13860	460.607
97	11712.8	851.16
